# Supplementary material for: Inhibition of Mitochondrial Antioxidant Defense and CDK4/6 in Mesothelioma
Source: Molecules. 2023 May 27;28(11):4380. doi: 10.3390/molecules28114380 (PMC10254447; doi:10.3390/molecules28114380)
Supplement: Supplementary file 1 [file molecules-28-04380-s001.zip]

Archive with 1 entries (1 files):
- molecules-2065080-supplementary.pdf
